# Supplementary material for: First Record of Trichobilharzia physellae (Talbot, 1936) in Europe, a Possible Causative Agent of Cercarial Dermatitis
Source: Pathogens. 2021 Nov 12;10(11):1473. doi: 10.3390/pathogens10111473 (PMC8619437; doi:10.3390/pathogens10111473)
Supplement: Supplementary file 1 [file pathogens-10-01473-s001.zip]

Archive with 1 entries (1 files):
- Spreadsheet S1 Morphological measurements and test for outliers.xlsx
