# Supplementary material for: First Record of Trichobilharzia physellae (Talbot, 1936) in Europe, a Possible Causative Agent of Cercarial Dermatitis
Source: Pathogens. 2021 Nov 12;10(11):1473. doi: 10.3390/pathogens10111473 (PMC8619437; doi:10.3390/pathogens10111473)
Supplement: Supplementary file 1 [file pathogens-10-01473-s001.zip › Spreadsheet S1 Morphological measurements and test for outliers.xlsx]

## Sheet: Comparison of T. physellae
Reference	Talbot (1936)	Tanaka (1960)	Pence & Rhodes (1982)	This study
Host	Physella parkeri, P. magnalacustris	Radix japonica	Physa anatina	Physella acuta
Locality	MI, USA	OI, JPN	TX, USA	UA, AUT
Fixation	Formalin	Formalin	AFA	96% EtOH
Length of body	265 ± 8.4	281	244 ± 15	306.5 ± 3.1
Width of body	60 ± 4.5	51	65 ± 4	60.5 ± 1.4
Diameter of ventral sucker	29 ± 2.4	27	18 ± 3	29.2 ± 0.7
Distance from ventral sucker to the posterior end of the body	80 ± 5.2	95	68 ± 6	83.6 ± 1.2
Length of tail stem	374 ± 10.6	361	301 ± 7	343.8 ± 3.1
Width of tail stem	40 ± 3.6	35	36 ± 4	43.5 ± 0.8
Length of tail furca	196 ± 7.8	221	157 ± 4	225.9 ± 1.8
Width of tail furca	32 ± 0.9	39	18 ± 1	26.3 ± 0.8
Morphological measurements of Trichobilharzia physellae specimens of this study (n = 25) in comparison with previously published measurements. Our measurements and those by Pence and Rhodes [32] give mean values in µm with standard error; measurements by Talbot [30] are mean values in µm with probable error; measurements by Tanaka [31] are only mean values in µm. Abbreviations: MI = Michigan, OI …

## Sheet: Measured Data (Present Study)
NR.	Length of body	Width of body	Diameter of ventralsucker	Distance from ventral sucker to the posterior end of the body	Length of tail stem	Width of tail stem	Length of tail furca	Width of tail furca
1	299.27	53.07			338.37	43.12	228.17	24.15
2	275.57	58.38	31.84	72.29	332.21	40.46	227.66	29.16
3	320.83	53.73	31.44	87.14	365.66	38.57	221.59	27.76
4	287.17	47.63			325.14	35.13	233.23	27.36
5	297.57	53.4	33.73	80.66	341.3	37.56	220.48	23.97
6	331.36	59.71			360.1	42.88	242.77	21.4
7	301.13	51.38			319.36	41.89	210.45	27.47
8	314.98	47.24	23.04	84.73	321.29	41.1	210	24.32
9	307.91	62.69	28.15	81.1	350.97	46.04	217.16	31.3
10	324.12	64.43	29.2	88.2	358.58	44.76	230.92	26.19
11	318.12	63.17	28.95	82.14	349.83	44.71	221.26	26.25
12	273.17	65.34			316.24	42.8	235.39	23.79
13	312.12	64.51	29.14	82.01	328.68	47.98	228.54	30.4
14	311.91	68.04	29.52	80.12	356.39	51.01	239.26	28.14
15	315.61	64.03			340.56	41.06	212.99	19.15
16	318	63.44	29.9	85.96	358.76	42.18	235.76	21.24
17	299.72	67.73			350.65	42.79	219.18	17.76
18	298.7	79.43	29.43	88.83	356.89	53.04	232.81	32.14
19	303.48	59.22	25.59	87.3	323.76	47.09	222.74	26.92
20	319.23	58.34	28.48	87.24	336.82	43.99	224.78	27.62
21	323.14	63.47	31.44	91.97	366.51	48.46	234.03	31.61
22	298.92	61.95	24.29	76.68	352.46	46.08	219.13	29.12
23	281.74	62.33			330.19	44.14	226.06	25.5
24	319.43	62.42	29.17	85.14	351.48	39.63	226.89	28.2
25	309.62	56.95	33.35	79.99	362.14	40.53
Mean	306.513	60.4812	29.2153	83.6176	343.774	43.48	225.885	26.2883
Stand. Error	3.06137	1.39852	0.697061	1.19397	3.13393	0.818563	1.78847	0.771528
Morphological measurements (µm) of Trichobilharzia physellae specimens of the present study (n = 25). Mean is the arithmetic mean; Stand. Error is the standard error. Missing data is caused by non-visibility of the character due to the position of the specimen on the microscopic slide.

## Sheet: Outlier (Test)
Length of body	Outlier	Width of body	Outlier	Diameter of ventral sucker	Outlier	Distance from ventral sucker to the posterior end of the body	Outlier	Length of tail stem	Outlier	Width of tail stem	Outlier	Length of tail furca	Outlier	Width of tail furca	Outlier
299.27	0	53.07	0					338.37	0	43.12	0	228.17	0	24.15	0
275.57	0	58.38	0	31.84	0	72.29	0	332.21	0	40.46	0	227.66	0	29.16	0
320.83	0	53.73	0	31.44	0	87.14	0	365.66	0	38.57	0	221.59	0	27.76	0
287.17	0	47.63	0					325.14	0	35.13	0	233.23	0	27.36	0
297.57	0	53.4	0	33.73	0	80.66	0	341.3	0	37.56	0	220.48	0	23.97	0
331.36	0	59.71	0					360.1	0	42.88	0	242.77	0	21.4	0
301.13	0	51.38	0					319.36	0	41.89	0	210.45	0	27.47	0
314.98	0	47.24	0	23.04	0	84.73	0	321.29	0	41.1	0	210	0	24.32	0
307.91	0	62.69	0	28.15	0	81.1	0	350.97	0	46.04	0	217.16	0	31.3	0
324.12	0	64.43	0	29.2	0	88.2	0	358.58	0	44.76	0	230.92	0	26.19	0
318.12	0	63.17	0	28.95	0	82.14	0	349.83	0	44.71	0	221.26	0	26.25	0
273.17	0	65.34	0		0			316.24	0	42.8	0	235.39	0	23.79	0
312.12	0	64.51	0	29.14	0	82.01	0	328.68	0	47.98	0	228.54	0	30.4	0
311.91	0	68.04	0	29.52	0	80.12	0	356.39	0	51.01	0	239.26	0	28.14	0
315.61	0	64.03	0					340.56	0	41.06	0	212.99	0	19.15	0
318	0	63.44	0	29.9	0	85.96	0	358.76	0	42.18	0	235.76	0	21.24	0
299.72	0	67.73	0					350.65	0	42.79	0	219.18	0	17.76	0
298.7	0	79.43	0	29.43	0	88.83	0	356.89	0	53.04	0	232.81	0	32.14	0
303.48	0	59.22	0	25.59	0	87.3	0	323.76	0	47.09	0	222.74	0	26.92	0
319.23	0	58.34	0	28.48	0	87.24	0	336.82	0	43.99	0	224.78	0	27.62	0
323.14	0	63.47	0	31.44	0	91.97	0	366.51	0	48.46	0	234.03	0	31.61	0
298.92	0	61.95	0	24.29	0	76.68	0	352.46	0	46.08	0	219.13	0	29.12	0
281.74	0	62.33	0					330.19	0	44.14	0	226.06	0	25.5	0
319.43	0	62.42	0	29.17	0	85.14	0	351.48	0	39.63	0	226.89	0	28.2	0
309.62	0	56.95	0	33.35	0	79.99	0	362.14	0	40.53	0
IQR	19.2	IQR	7.08	IQR	2.96	IQR	6.58	IQR	26.7	IQR	4.98	IQR	12.76	IQR	4.325
Morphological measurements (µm) of Trichobilharzia physellae specimens of the present study (n = 25). Outliers were tested by using the Interquartile Range (IQR). A value is defined as outlier if the value is smaller than the first quartile minus 1.5 times IQR or if the value is greater than the third quartile plus 1.5 times IQR. Outlier value = 1 → outlier is present. Outlier value = 0 → outlier…

## Sheet: Comparison Trichobilharzia sp.
Reference	Podhorský et al. 2009	Podhorský et al. 2009	Jouet et al. 2010	Reier et al. 2020	Podhorský et al. 2009	Jouet et al. 2010	This study
Species	T. szidati (n = 251)	T. franki (n = 64)	T. franki (n = 55)	T. franki (n = 5)	T. regenti (n = 124)	T. sp. haplotype peregra (n = 31)	T. physellae (n = 25)
Host	Lymnaea stagnalis	Radix auricularia	Radix auricularia	Radix auricularia	R. peregra sensu lato	Radix peregra	Physella acuta
Locality	CZE*	CZE*	FRA*, ISL*	Upper Austria, AUT	CZE*	FRA*, ISL*	Upper Austria, AUT
Fixation	2% buffered formaldehyde	2% buffered formaldehyde	Unfixated or formalin (undefined %)	80 % EtOH	2% buffered formaldehyde	Fresh or formalin	96 % EtOH
Length of body	293 ± 36	316 ± 14	318	320 ± 14.2	333 ± 48	257	306,5 ± 3.1
Width of body	63 ± 12	67 ± 7	81	62 ± 1.6	78 ± 14	73	60,5 ± 1.4
Diameter of ventral sucker							29,2 ± 0.7
Distance from ventral sucker to the posterior end of the body							83,6 ± 1.2
Length of tail stem	399 ± 40	480 ± 30	427	409 ± 6.2	421 ± 31	379	343,8 ± 3.1
Width of tail stem	47 ± 6	55 ± 5	56	47 ± 3.0	59 ± 9	50	43,5 ± 0.8
Length of tail furca	273 ± 30	318 ± 18	273	233 ± 4.2	285 ± 23	227	225,9 ± 1.8
Width of tail furca			26			24	26,3 ± 0.8
Morphological measurements of Trichobilharzia species of the present study in comparison with previously published measurements from Austria and Europe. Our measurements give mean values in µm with standard error; measurements by Podhorský et al. [42] and Reier et al. [22] are mean values in µm with standard deviation; measurements by Jouet et al. [15] are only mean values in µm. A star behind th…
